# Supplementary material for: Longitudinal Trends in Blood Pressure Associated with The Changes in Living Environment Caused by the Great East Japan Earthquake: The Fukushima Health Management Survey
Source: Int J Environ Res Public Health. 2023 Jan 3;20(1):857. doi: 10.3390/ijerph20010857 (PMC9819706; doi:10.3390/ijerph20010857)
Supplement: Supplementary file 1 [file ijerph-20-00857-s001.zip]

Archive with 1 entries (1 files):
- ijerph-2071075-supplementary.pdf
